# Supplementary material for: A Systematic Review of Genes Affecting Endocochlear Potential
Source: J Assoc Res Otolaryngol. 2026 Mar 19;27(3):361–78. doi: 10.1007/s10162-026-01046-y (PMC7619118; doi:10.1007/s10162-026-01046-y)
Supplement: Supplementary file 1 — Supplementary file1 (XLSX 22 KB) [file 10162_2026_1046_MOESM1_ESM.xlsx]

## Sheet: Control EPs
Supplementary Table 1: Control EP levels and anaesthetic agents retrieved from publications used to plot Fig. 9.
	EP value, mV	doi of reference used
Urethane	120	10.1016/j.heares.2024.109091
	112	10.1073/pnas.2307355120
	125	10.1172/jci.insight.148586.
	110	10.1371/journal.pgen.1004688
	123	10.1038/srep28964
	110	10.1242/dmm.010645
	100	10.1523/JNEUROSCI.21-24-09792.2001
	92	10.1073/pnas.95.26.15758
	91	10.1016/0378-5955(87)90022-0
	105	10.1242/dev.107.3.453
	88	10.1016/S0378-5955(00)00233-1
	110	10.1073/pnas.1204257109
	106	10.1038/s41598-017-06759-y
	118	10.1016/j.heares.2019.107879
	100	10.1007/s00335-004-2334-z
	110	10.1371/journal.pone.0056274
	128	10.1016/j.heares.2024.109109
	116	10.1371/journal.pbio.3000194
	122	10.1371/journal.pone.0258158
	122	10.1073/pnas.2204084119
	97	10.1038/ng.369
	132	10.3390/cells11203206
	127	10.1016/j.heares.2024.109109
	119	10.15252/emmm.201505523
	125	10.3389/fncel.2020.561857
	108	10.1074/jbc.M807758200
	97	10.1007/BF00309888
	98	10.1016/s0896-6273(00)00102-1
	79	10.1007/s10162-007-0089-4
	110 on C57BL/6, 95 on 129/Sv	10.1093/hmg/ddq429
	109	10.1016/0378-5955(94)90045-0
	123	10.1007/s11302-010-9195-6
	97	10.1111/j.1600-0749.1994.tb00015.x
	99	10.1016/0378-5955(92)90164-I
	104	10.1111/j.1600-0749.1993.tb00605.x
	109	10.1038/288159a0.
	93	10.1016/0378-5955(87)90110-9
	106	10.1037//0735-7044.97.3.381
	100	10.3109/00016488309132873
	100	10.1016/S0378-5955(98)00107-5
	105	10.1007/s10162-002-3015-9
	113	10.1038/ncomms14530
	95	10.1097/01.mlg.0000150693.31130.a0
	120	10.1242/dev.00376
	95	10.1023/B:NEUR.0000021908.98337.91
	113	10.1073/pnas.071496998
Ketamine	100	10.18632/aging.102246
	105	10.3389/fncel.2021.819194
	120	10.1242/bio.043612
	100	10.1016/j.bbadis.2009.10.008
	92	10.1155/2020/8851525
	90	10.1007/s10162-007-0092-9
	116	10.1523/JNEUROSCI.2488-05.2006
	100	10.1128/MCB.02051-06
	114	10.1016/j.heares.2019.01.006
	98	10.18632/aging.102977
	104	10.1016/0378-5955(90)90134-B
	107	10.3389/fphys.2020.00974
	87	10.15252/emmm.201404929
	110	10.1016/s0960-9822(02)00904-1
	94	10.1152/ajpcell.00483.2019
	107	10.1523/JNEUROSCI.0070-21.2021
	103	10.1007/s10162-019-00719-1
	102	10.1093/hmg/ddx257
	119	10.1016/j.ydbio.2011.08.030
	109	10.1523/JNEUROSCI.4957-08.2009
	95	10.1242/jcs.01393
	90	10.1038/ncomms9780
	109	10.1038/s41419-023-05912-y
	104	10.1038/emboj.2008.203
	111	10.1074/jbc.M109.094680
	98	10.1016/S0194-5998(99)70236-6
	100	10.1016/j.bbrc.2014.04.016
	98	10.1016/j.nbd.2017.08.002
	98	10.1126/sciadv.adf4144
	100	10.1016/j.neuroscience.2014.10.061
	98	10.1038/srep10762
	95	10.1073/pnas.0903279106
	110	10.1093/emboj/cdg519
	103	10.1242/dev.014043
	120	10.1111/pcmr.12030
	90	10.1007/s10162-011-0302-3
	90	10.1007/s00335-007-9038-0
	110	10.1038/cddiscovery.2016.17
	83	10.1093/hmg/ddq493
	95	10.1371/journal.pone.0080408
	95	10.1172/JCI186395
	110	10.1210/en.2008-1419
	94	10.1371/journal.pone.0168953
	85	10.1371/journal.pbio.1001048
	90	10.1242/jcs.254458
	130	10.1186/s13041-021-00791-w
	115	10.1186/s13041-020-00570-z
	97	10.1101/2023.10.08.561387
	89	10.1007/s10162-003-4022-1
	95	10.3389/fcell.2025.1537505
	112	10.1007/s00335-011-9381-z
	98	10.1007/s00018-024-05115-4
Barbituate	88	10.1126/science.285.5432.1408
	103	10.1016/j.heares.2021.108327
	105	10.1523/JNEUROSCI.1965-15.2015
	112	10.1016/j.heares.2008.12.005
	110	10.1073/pnas.2220867120
	100	10.1016/j.ajpath.2015.08.014
	102	10.1089/ars.2016.6851
	98	10.1016/j.anl.2017.07.013
	105	10.1093/hmg/ddg062
	85	10.1073/pnas.2107933118
	83	10.3389/fnmol.2017.00401
	100	10.1016/j.devcel.2021.04.017
	96	10.1007/s10162-002-3052-4
	85	10.1152/ajpcell.00312.2001
	100	10.1186/1741-7015-2-30
	83	10.1093/hmg/ddg001
	84	10.3109/00016486909121538
Tribromoethanol	100	10.3390/ijms222212208
	88	10.1523/JNEUROSCI.2278-19.2020
	89	10.1523/JNEUROSCI.1640-04.2004
	99	10.1016/j.neuroscience.2015.09.016
	110	10.1038/s41598-018-22553-w
	92	10.1371/journal.pgen.1003641
	91	10.1093/hmg/ddu474
	99	10.1016/j.nbd.2014.02.002
	89	10.1152/ajprenal.00487.2006
	103	10.1074/jbc.M110.184598
	80	10.3390/genes15070845
	102	10.1093/hmg/ddx440
	109	10.1074/jbc.M111.236802
Isoflurane	78	10.1172/JCI69031
	82	10.1038/srep18402
Fentanyl	98	10.1371/journal.pone.0201713
